# Supplementary material for: Identification of Two Depolymerases From Phage IME205 and Their Antivirulent Functions on K47 Capsule of Klebsiella pneumoniae
Source: Front Microbiol. 2020 Feb 14;11:218. doi: 10.3389/fmicb.2020.00218 (PMC7034173; doi:10.3389/fmicb.2020.00218)
Supplement: DATA SHEET S1 — The wzi sequences of K. pneumoniae K47 capsules. [file Data_Sheet_1.ZIP]

Archive with 229 entries (226 files):
- wzi sequences/
- wzi sequences/168-(WZI-F)(20190516-J05-H02).seq
- __MACOSX/
- __MACOSX/wzi sequences/
- __MACOSX/wzi sequences/._168-(WZI-F)(20190516-J05-H02).seq
- wzi sequences/194-(WZI-F)(20190516-J05-G04).ab1
- __MACOSX/wzi sequences/._194-(WZI-F)(20190516-J05-G04).ab1
- wzi sequences/162-(WZT-F)(20190518-C02-A05).seq
- __MACOSX/wzi sequences/._162-(WZT-F)(20190518-C02-A05).seq
- wzi sequences/170-(WZI-F)(20190516-J05-B03).seq
- __MACOSX/wzi sequences/._170-(WZI-F)(20190516-J05-B03).seq
- wzi sequences/27-(wzi-F)(20190515-C27-D01).seq
- __MACOSX/wzi sequences/._27-(wzi-F)(20190515-C27-D01).seq
- wzi sequences/248-(WZI-F)(20190516-J05-E07).ab1
- __MACOSX/wzi sequences/._248-(WZI-F)(20190516-J05-E07).ab1
- wzi sequences/04-(wzi-F)(20190514-C31-C07).ab1
- __MACOSX/wzi sequences/._04-(wzi-F)(20190514-C31-C07).ab1
- wzi sequences/.DS_Store
- __MACOSX/wzi sequences/._.DS_Store
- wzi sequences/105-(wzi-F)(20190515-C27-E05).seq
- __MACOSX/wzi sequences/._105-(wzi-F)(20190515-C27-E05).seq
- wzi sequences/101-(wzi-F)(20190515-C27-B05).seq
- __MACOSX/wzi sequences/._101-(wzi-F)(20190515-C27-B05).seq
- wzi sequences/108-(wzi-F)(20190515-C27-F05).seq
- __MACOSX/wzi sequences/._108-(wzi-F)(20190515-C27-F05).seq
- wzi sequences/228-(WZI-F)(20190516-J05-E06).ab1
- __MACOSX/wzi sequences/._228-(WZI-F)(20190516-J05-E06).ab1
- wzi sequences/126-(wzi-F)(20190515-C27-C06).ab1
- __MACOSX/wzi sequences/._126-(wzi-F)(20190515-C27-C06).ab1
- wzi sequences/235-(WZI-F)(20190516-J05-G06).seq
- __MACOSX/wzi sequences/._235-(WZI-F)(20190516-J05-G06).seq
- wzi sequences/104-(wzi-F)(20190515-C27-D05).ab1
- __MACOSX/wzi sequences/._104-(wzi-F)(20190515-C27-D05).ab1
- wzi sequences/64-(wzi-F)(20190515-C27-E03).seq
- __MACOSX/wzi sequences/._64-(wzi-F)(20190515-C27-E03).seq
- wzi sequences/155-(WZI-F)(20190516-J05-E02).ab1
- __MACOSX/wzi sequences/._155-(WZI-F)(20190516-J05-E02).ab1
- wzi sequences/82-(wzi-F)(20190515-C27-D04).seq
- __MACOSX/wzi sequences/._82-(wzi-F)(20190515-C27-D04).seq
- wzi sequences/254-(WZI-F)(20190516-J05-H07).ab1
- __MACOSX/wzi sequences/._254-(WZI-F)(20190516-J05-H07).ab1
- wzi sequences/196-(WZT-F)(20190518-C02-D05).ab1
- __MACOSX/wzi sequences/._196-(WZT-F)(20190518-C02-D05).ab1
- wzi sequences/252-(WZI-F)(20190516-J05-G07).seq
- __MACOSX/wzi sequences/._252-(WZI-F)(20190516-J05-G07).seq
- wzi sequences/121-(wzi-F)(20190515-C27-B06).seq
- __MACOSX/wzi sequences/._121-(wzi-F)(20190515-C27-B06).seq
- wzi sequences/28-(wzi-F)(20190515-C27-E01).ab1
- __MACOSX/wzi sequences/._28-(wzi-F)(20190515-C27-E01).ab1
- wzi sequences/300-(WZT-F)(20190518-C02-G05).seq
- __MACOSX/wzi sequences/._300-(WZT-F)(20190518-C02-G05).seq
- wzi sequences/30-(wzi-F)(20190515-C27-F01).seq
- __MACOSX/wzi sequences/._30-(wzi-F)(20190515-C27-F01).seq
- wzi sequences/220-(WZI-F)(20190516-J05-C06).ab1
- __MACOSX/wzi sequences/._220-(WZI-F)(20190516-J05-C06).ab1
- wzi sequences/178-(WZI-F)(20190516-J05-F03).seq
- __MACOSX/wzi sequences/._178-(WZI-F)(20190516-J05-F03).seq
- wzi sequences/256-(WZI-F)(20190516-J05-A08).seq
- __MACOSX/wzi sequences/._256-(WZI-F)(20190516-J05-A08).seq
- wzi sequences/07-(wzi-F)(20190514-C31-E07).seq
- __MACOSX/wzi sequences/._07-(wzi-F)(20190514-C31-E07).seq
- wzi sequences/72-(wzi-F)(20190515-C27-H03).ab1
- __MACOSX/wzi sequences/._72-(wzi-F)(20190515-C27-H03).ab1
- wzi sequences/157-(WZT-F)(20190518-C02-H04).ab1
- __MACOSX/wzi sequences/._157-(WZT-F)(20190518-C02-H04).ab1
- wzi sequences/11-(wzi-F)(20190514-C31-G07).seq
- __MACOSX/wzi sequences/._11-(wzi-F)(20190514-C31-G07).seq
- wzi sequences/131-(wzi-F)(20190515-C27-D06).seq
- __MACOSX/wzi sequences/._131-(wzi-F)(20190515-C27-D06).seq
- wzi sequences/26-(wzi-F)(20190515-C27-C01).ab1
- __MACOSX/wzi sequences/._26-(wzi-F)(20190515-C27-C01).ab1
- wzi sequences/198-(WZI-F)(20190516-J05-A05).seq
- __MACOSX/wzi sequences/._198-(WZI-F)(20190516-J05-A05).seq
- wzi sequences/174-(WZI-F)(20190516-J05-D03).ab1
- __MACOSX/wzi sequences/._174-(WZI-F)(20190516-J05-D03).ab1
- wzi sequences/134-(wzi-F)(20190515-C27-E06).seq
- __MACOSX/wzi sequences/._134-(wzi-F)(20190515-C27-E06).seq
- wzi sequences/146-(WZI-F)(20190516-J05-B02).ab1
- __MACOSX/wzi sequences/._146-(WZI-F)(20190516-J05-B02).ab1
- wzi sequences/217-(WZI-F)(20190516-J05-H05).seq
- __MACOSX/wzi sequences/._217-(WZI-F)(20190516-J05-H05).seq
- wzi sequences/06-(wzi-F)(20190514-C31-D07).ab1
- __MACOSX/wzi sequences/._06-(wzi-F)(20190514-C31-D07).ab1
- wzi sequences/73-(wzi-F)(20190515-C27-A04).seq
- __MACOSX/wzi sequences/._73-(wzi-F)(20190515-C27-A04).seq
- wzi sequences/118-(wzi-F)(20190515-C27-A06).seq
- __MACOSX/wzi sequences/._118-(wzi-F)(20190515-C27-A06).seq
- wzi sequences/12-(WZT-F)(20190518-C02-D04).ab1
- __MACOSX/wzi sequences/._12-(WZT-F)(20190518-C02-D04).ab1
- wzi sequences/186-(WZI-F)(20190516-J05-C04).seq
- __MACOSX/wzi sequences/._186-(WZI-F)(20190516-J05-C04).seq
- wzi sequences/223-(WZI-F)(20190516-J05-D06).ab1
- __MACOSX/wzi sequences/._223-(WZI-F)(20190516-J05-D06).ab1
- wzi sequences/191-(WZI-F)(20190516-J05-E04).seq
- __MACOSX/wzi sequences/._191-(WZI-F)(20190516-J05-E04).seq
- wzi sequences/76-(wzi-F)(20190515-C27-B04).seq
- __MACOSX/wzi sequences/._76-(wzi-F)(20190515-C27-B04).seq
- wzi sequences/60-(wzi-F)(20190515-C27-D03).seq
- __MACOSX/wzi sequences/._60-(wzi-F)(20190515-C27-D03).seq
- wzi sequences/94-(wzi-F)(20190515-C27-G04).ab1
- __MACOSX/wzi sequences/._94-(wzi-F)(20190515-C27-G04).ab1
- wzi sequences/24-(wzi-F)(20190515-C27-B01).ab1
- __MACOSX/wzi sequences/._24-(wzi-F)(20190515-C27-B01).ab1
- wzi sequences/43-(WZI-F)(20190516-J05-A02).ab1
- __MACOSX/wzi sequences/._43-(WZI-F)(20190516-J05-A02).ab1
- wzi sequences/84-(wzi-F)(20190515-C27-F04).seq
- __MACOSX/wzi sequences/._84-(wzi-F)(20190515-C27-F04).seq
- wzi sequences/231-(WZI-F)(20190516-J05-F06).seq
- __MACOSX/wzi sequences/._231-(WZI-F)(20190516-J05-F06).seq
- wzi sequences/189-(WZT-F)(20190518-C02-C05).seq
- __MACOSX/wzi sequences/._189-(WZT-F)(20190518-C02-C05).seq
- wzi sequences/114-(wzi-F)(20190515-C27-H05).ab1
- __MACOSX/wzi sequences/._114-(wzi-F)(20190515-C27-H05).ab1
- wzi sequences/49-(wzi-F)(20190515-C27-H02).ab1
- __MACOSX/wzi sequences/._49-(wzi-F)(20190515-C27-H02).ab1
- wzi sequences/193-(WZI-F)(20190516-J05-F04).seq
- __MACOSX/wzi sequences/._193-(WZI-F)(20190516-J05-F04).seq
- wzi sequences/198-(WZI-F)(20190516-J05-A05).ab1
- __MACOSX/wzi sequences/._198-(WZI-F)(20190516-J05-A05).ab1
- wzi sequences/174-(WZI-F)(20190516-J05-D03).seq
- __MACOSX/wzi sequences/._174-(WZI-F)(20190516-J05-D03).seq
- wzi sequences/146-(WZI-F)(20190516-J05-B02).seq
- __MACOSX/wzi sequences/._146-(WZI-F)(20190516-J05-B02).seq
- wzi sequences/134-(wzi-F)(20190515-C27-E06).ab1
- __MACOSX/wzi sequences/._134-(wzi-F)(20190515-C27-E06).ab1
- wzi sequences/131-(wzi-F)(20190515-C27-D06).ab1
- __MACOSX/wzi sequences/._131-(wzi-F)(20190515-C27-D06).ab1
- wzi sequences/26-(wzi-F)(20190515-C27-C01).seq
- __MACOSX/wzi sequences/._26-(wzi-F)(20190515-C27-C01).seq
- wzi sequences/118-(wzi-F)(20190515-C27-A06).ab1
- __MACOSX/wzi sequences/._118-(wzi-F)(20190515-C27-A06).ab1
- wzi sequences/186-(WZI-F)(20190516-J05-C04).ab1
- __MACOSX/wzi sequences/._186-(WZI-F)(20190516-J05-C04).ab1
- wzi sequences/12-(WZT-F)(20190518-C02-D04).seq
- __MACOSX/wzi sequences/._12-(WZT-F)(20190518-C02-D04).seq
- wzi sequences/06-(wzi-F)(20190514-C31-D07).seq
- __MACOSX/wzi sequences/._06-(wzi-F)(20190514-C31-D07).seq
- wzi sequences/217-(WZI-F)(20190516-J05-H05).ab1
- __MACOSX/wzi sequences/._217-(WZI-F)(20190516-J05-H05).ab1
- wzi sequences/73-(wzi-F)(20190515-C27-A04).ab1
- __MACOSX/wzi sequences/._73-(wzi-F)(20190515-C27-A04).ab1
- wzi sequences/178-(WZI-F)(20190516-J05-F03).ab1
- __MACOSX/wzi sequences/._178-(WZI-F)(20190516-J05-F03).ab1
- wzi sequences/256-(WZI-F)(20190516-J05-A08).ab1
- __MACOSX/wzi sequences/._256-(WZI-F)(20190516-J05-A08).ab1
- wzi sequences/28-(wzi-F)(20190515-C27-E01).seq
- __MACOSX/wzi sequences/._28-(wzi-F)(20190515-C27-E01).seq
- wzi sequences/121-(wzi-F)(20190515-C27-B06).ab1
- __MACOSX/wzi sequences/._121-(wzi-F)(20190515-C27-B06).ab1
- wzi sequences/300-(WZT-F)(20190518-C02-G05).ab1
- __MACOSX/wzi sequences/._300-(WZT-F)(20190518-C02-G05).ab1
- wzi sequences/30-(wzi-F)(20190515-C27-F01).ab1
- __MACOSX/wzi sequences/._30-(wzi-F)(20190515-C27-F01).ab1
- wzi sequences/220-(WZI-F)(20190516-J05-C06).seq
- __MACOSX/wzi sequences/._220-(WZI-F)(20190516-J05-C06).seq
- wzi sequences/72-(wzi-F)(20190515-C27-H03).seq
- __MACOSX/wzi sequences/._72-(wzi-F)(20190515-C27-H03).seq
- wzi sequences/11-(wzi-F)(20190514-C31-G07).ab1
- __MACOSX/wzi sequences/._11-(wzi-F)(20190514-C31-G07).ab1
- wzi sequences/157-(WZT-F)(20190518-C02-H04).seq
- __MACOSX/wzi sequences/._157-(WZT-F)(20190518-C02-H04).seq
- wzi sequences/07-(wzi-F)(20190514-C31-E07).ab1
- __MACOSX/wzi sequences/._07-(wzi-F)(20190514-C31-E07).ab1
- wzi sequences/84-(wzi-F)(20190515-C27-F04).ab1
- __MACOSX/wzi sequences/._84-(wzi-F)(20190515-C27-F04).ab1
- wzi sequences/189-(WZT-F)(20190518-C02-C05).ab1
- __MACOSX/wzi sequences/._189-(WZT-F)(20190518-C02-C05).ab1
- wzi sequences/231-(WZI-F)(20190516-J05-F06).ab1
- __MACOSX/wzi sequences/._231-(WZI-F)(20190516-J05-F06).ab1
- wzi sequences/24-(wzi-F)(20190515-C27-B01).seq
- __MACOSX/wzi sequences/._24-(wzi-F)(20190515-C27-B01).seq
- wzi sequences/94-(wzi-F)(20190515-C27-G04).seq
- __MACOSX/wzi sequences/._94-(wzi-F)(20190515-C27-G04).seq
- wzi sequences/43-(WZI-F)(20190516-J05-A02).seq
- __MACOSX/wzi sequences/._43-(WZI-F)(20190516-J05-A02).seq
- wzi sequences/193-(WZI-F)(20190516-J05-F04).ab1
- __MACOSX/wzi sequences/._193-(WZI-F)(20190516-J05-F04).ab1
- wzi sequences/114-(wzi-F)(20190515-C27-H05).seq
- __MACOSX/wzi sequences/._114-(wzi-F)(20190515-C27-H05).seq
- wzi sequences/49-(wzi-F)(20190515-C27-H02).seq
- __MACOSX/wzi sequences/._49-(wzi-F)(20190515-C27-H02).seq
- wzi sequences/223-(WZI-F)(20190516-J05-D06).seq
- __MACOSX/wzi sequences/._223-(WZI-F)(20190516-J05-D06).seq
- wzi sequences/60-(wzi-F)(20190515-C27-D03).ab1
- __MACOSX/wzi sequences/._60-(wzi-F)(20190515-C27-D03).ab1
- wzi sequences/76-(wzi-F)(20190515-C27-B04).ab1
- __MACOSX/wzi sequences/._76-(wzi-F)(20190515-C27-B04).ab1
- wzi sequences/191-(WZI-F)(20190516-J05-E04).ab1
- __MACOSX/wzi sequences/._191-(WZI-F)(20190516-J05-E04).ab1
- wzi sequences/194-(WZI-F)(20190516-J05-G04).seq
- __MACOSX/wzi sequences/._194-(WZI-F)(20190516-J05-G04).seq
- wzi sequences/162-(WZT-F)(20190518-C02-A05).ab1
- __MACOSX/wzi sequences/._162-(WZT-F)(20190518-C02-A05).ab1
- wzi sequences/248-(WZI-F)(20190516-J05-E07).seq
- __MACOSX/wzi sequences/._248-(WZI-F)(20190516-J05-E07).seq
- wzi sequences/170-(WZI-F)(20190516-J05-B03).ab1
- __MACOSX/wzi sequences/._170-(WZI-F)(20190516-J05-B03).ab1
- wzi sequences/27-(wzi-F)(20190515-C27-D01).ab1
- __MACOSX/wzi sequences/._27-(wzi-F)(20190515-C27-D01).ab1
- wzi sequences/168-(WZI-F)(20190516-J05-H02).ab1
- __MACOSX/wzi sequences/._168-(WZI-F)(20190516-J05-H02).ab1
- wzi sequences/104-(wzi-F)(20190515-C27-D05).seq
- __MACOSX/wzi sequences/._104-(wzi-F)(20190515-C27-D05).seq
- wzi sequences/64-(wzi-F)(20190515-C27-E03).ab1
- __MACOSX/wzi sequences/._64-(wzi-F)(20190515-C27-E03).ab1
- wzi sequences/252-(WZI-F)(20190516-J05-G07).ab1
- __MACOSX/wzi sequences/._252-(WZI-F)(20190516-J05-G07).ab1
- wzi sequences/196-(WZT-F)(20190518-C02-D05).seq
- __MACOSX/wzi sequences/._196-(WZT-F)(20190518-C02-D05).seq
- wzi sequences/155-(WZI-F)(20190516-J05-E02).seq
- __MACOSX/wzi sequences/._155-(WZI-F)(20190516-J05-E02).seq
- wzi sequences/254-(WZI-F)(20190516-J05-H07).seq
- __MACOSX/wzi sequences/._254-(WZI-F)(20190516-J05-H07).seq
- wzi sequences/82-(wzi-F)(20190515-C27-D04).ab1
- __MACOSX/wzi sequences/._82-(wzi-F)(20190515-C27-D04).ab1
- wzi sequences/105-(wzi-F)(20190515-C27-E05).ab1
- __MACOSX/wzi sequences/._105-(wzi-F)(20190515-C27-E05).ab1
- wzi sequences/101-(wzi-F)(20190515-C27-B05).ab1
- __MACOSX/wzi sequences/._101-(wzi-F)(20190515-C27-B05).ab1
- wzi sequences/108-(wzi-F)(20190515-C27-F05).ab1
- __MACOSX/wzi sequences/._108-(wzi-F)(20190515-C27-F05).ab1
- wzi sequences/04-(wzi-F)(20190514-C31-C07).seq
- __MACOSX/wzi sequences/._04-(wzi-F)(20190514-C31-C07).seq
- wzi sequences/235-(WZI-F)(20190516-J05-G06).ab1
- __MACOSX/wzi sequences/._235-(WZI-F)(20190516-J05-G06).ab1
- wzi sequences/228-(WZI-F)(20190516-J05-E06).seq
- __MACOSX/wzi sequences/._228-(WZI-F)(20190516-J05-E06).seq
- wzi sequences/126-(wzi-F)(20190515-C27-C06).seq
- __MACOSX/wzi sequences/._126-(wzi-F)(20190515-C27-C06).seq
