# Supplementary material for: Identification of Two Depolymerases From Phage IME205 and Their Antivirulent Functions on K47 Capsule of Klebsiella pneumoniae
Source: Front Microbiol. 2020 Feb 14;11:218. doi: 10.3389/fmicb.2020.00218 (PMC7034173; doi:10.3389/fmicb.2020.00218)
Supplement: DATA SHEET S1 — The wzi sequences of K. pneumoniae K47 capsules. [file Data_Sheet_1.ZIP › wzi sequences/256-(WZI-F)(20190516-J05-A08).seq]

GGACGTCATTCTATTGAGATACGACAGCGGGGCTGAAATGGATCTTGTACAATGATAAAAATTGCGCGCATTGCCGTGAC
GTTGGGTTTGCTTTCCTCCCTGGGAGCCCAGGCTTACGCAGCCGGGTTAGTGGTAAATGACAACGACTTGCGTAACGACC
TGGCCTGGCTTTCCGATCGCGGGGTCATCCATCTGAGCCTGTCGACCTGGCCGCTGAGCCAGGAAGAGATTGCCCGGGCG
CTGAAAAAGGCCAAACCGTCCTATTCTTCTGAGCAGGTAGTTCTGGCCCGTATCAACCAGAGACTGTCTGCCTTAAAAGC
GGATTTCCGGGTCACCGGCTACACTTCAACCGATCAGCCGGGCACTCCGCAGGGGTTTGGCCAGACGCAGCCGGCGGATA
ATTCGTTAGGCCTGGCGTTCAACAACAGCGGTGAGTGGTGGGATGTCCACCTGCAGGGCAACGTTGAAGGTGGAGAGCGG
ATCAGCAACGGATCTCGCTTCAATGCCAACGGCGCCTACGGCGCGGTCAAATTCTGGAACCAGTTGGCTCTCAA
