# Supplementary material for: Identification of Two Depolymerases From Phage IME205 and Their Antivirulent Functions on K47 Capsule of Klebsiella pneumoniae
Source: Front Microbiol. 2020 Feb 14;11:218. doi: 10.3389/fmicb.2020.00218 (PMC7034173; doi:10.3389/fmicb.2020.00218)
Supplement: DATA SHEET S2 — The wzc sequences of K. pneumoniae K47 capsules. [file Data_Sheet_2.ZIP]

Archive with 229 entries (226 files):
- wzc sequences/
- wzc sequences/228-(CR2)(20191225-C38-A07).seq
- __MACOSX/
- __MACOSX/wzc sequences/
- __MACOSX/wzc sequences/._228-(CR2)(20191225-C38-A07).seq
- wzc sequences/174-(CR2)(20191225-C38-E05).ab1
- __MACOSX/wzc sequences/._174-(CR2)(20191225-C38-E05).ab1
- wzc sequences/235_CR2_TSS20200106-010-2663_F08.ab1
- __MACOSX/wzc sequences/._235_CR2_TSS20200106-010-2663_F08.ab1
- wzc sequences/64-(CR2)(20191225-C38-F02).ab1
- __MACOSX/wzc sequences/._64-(CR2)(20191225-C38-F02).ab1
- wzc sequences/170-(CR2)(20191225-C38-D05).seq
- __MACOSX/wzc sequences/._170-(CR2)(20191225-C38-D05).seq
- wzc sequences/101-(CR2)(20191225-C38-E03).seq
- __MACOSX/wzc sequences/._101-(CR2)(20191225-C38-E03).seq
- wzc sequences/252-(CR2)(20191225-C38-E07).ab1
- __MACOSX/wzc sequences/._252-(CR2)(20191225-C38-E07).ab1
- wzc sequences/84-(CR2)(20191225-C38-C03).seq
- __MACOSX/wzc sequences/._84-(CR2)(20191225-C38-C03).seq
- wzc sequences/196-(CR2)(20191225-C38-D06).seq
- __MACOSX/wzc sequences/._196-(CR2)(20191225-C38-D06).seq
- wzc sequences/162-(CR2)(20191225-C38-B05).seq
- __MACOSX/wzc sequences/._162-(CR2)(20191225-C38-B05).seq
- wzc sequences/134-(CR2)(20191225-C38-F04).ab1
- __MACOSX/wzc sequences/._134-(CR2)(20191225-C38-F04).ab1
- wzc sequences/.DS_Store
- __MACOSX/wzc sequences/._.DS_Store
- wzc sequences/217-(CR2)(20191225-C38-F06).ab1
- __MACOSX/wzc sequences/._217-(CR2)(20191225-C38-F06).ab1
- wzc sequences/121-(CR2)(20191225-C38-C04).ab1
- __MACOSX/wzc sequences/._121-(CR2)(20191225-C38-C04).ab1
- wzc sequences/155-(CR2)(20191225-C38-H04).ab1
- __MACOSX/wzc sequences/._155-(CR2)(20191225-C38-H04).ab1
- wzc sequences/300-(CR2)(20191225-C38-H07).ab1
- __MACOSX/wzc sequences/._300-(CR2)(20191225-C38-H07).ab1
- wzc sequences/11-(CR2)(20191229-R01-C03).ab1
- __MACOSX/wzc sequences/._11-(CR2)(20191229-R01-C03).ab1
- wzc sequences/94-(CR2)(20191225-C38-D03).seq
- __MACOSX/wzc sequences/._94-(CR2)(20191225-C38-D03).seq
- wzc sequences/60-(CR2)(20191225-C38-E02).seq
- __MACOSX/wzc sequences/._60-(CR2)(20191225-C38-E02).seq
- wzc sequences/198-(CR2)(20191225-C38-E06).ab1
- __MACOSX/wzc sequences/._198-(CR2)(20191225-C38-E06).ab1
- wzc sequences/189-(CR2)(20191225-C38-H05).seq
- __MACOSX/wzc sequences/._189-(CR2)(20191225-C38-H05).seq
- wzc sequences/114-(CR2)(20191225-C38-A04).ab1
- __MACOSX/wzc sequences/._114-(CR2)(20191225-C38-A04).ab1
- wzc sequences/12-(CR2)(20191225-C38-E01).ab1
- __MACOSX/wzc sequences/._12-(CR2)(20191225-C38-E01).ab1
- wzc sequences/220-(CR2)(20191225-C38-G06).ab1
- __MACOSX/wzc sequences/._220-(CR2)(20191225-C38-G06).ab1
- wzc sequences/24-(CR2)(20191225-C38-F01).ab1
- __MACOSX/wzc sequences/._24-(CR2)(20191225-C38-F01).ab1
- wzc sequences/72-(CR2)(20191225-C38-G02).seq
- __MACOSX/wzc sequences/._72-(CR2)(20191225-C38-G02).seq
- wzc sequences/157-(CR2)(20191225-C38-A05).ab1
- __MACOSX/wzc sequences/._157-(CR2)(20191225-C38-A05).ab1
- wzc sequences/146-(CR2)(20191225-C38-G04).seq
- __MACOSX/wzc sequences/._146-(CR2)(20191225-C38-G04).seq
- wzc sequences/43-(CR2)(20191225-C38-C02).seq
- __MACOSX/wzc sequences/._43-(CR2)(20191225-C38-C02).seq
- wzc sequences/131-(CR2)(20191225-C38-E04).seq
- __MACOSX/wzc sequences/._131-(CR2)(20191225-C38-E04).seq
- wzc sequences/231-(CR2)(20191225-C38-B07).ab1
- __MACOSX/wzc sequences/._231-(CR2)(20191225-C38-B07).ab1
- wzc sequences/07-(CR2)(20191225-C38-C01).seq
- __MACOSX/wzc sequences/._07-(CR2)(20191225-C38-C01).seq
- wzc sequences/248-(CR2)(20191225-C38-D07).ab1
- __MACOSX/wzc sequences/._248-(CR2)(20191225-C38-D07).ab1
- wzc sequences/193-(CR2)(20191225-C38-B06).seq
- __MACOSX/wzc sequences/._193-(CR2)(20191225-C38-B06).seq
- wzc sequences/108-(CR2)(20191225-C38-H03).seq
- __MACOSX/wzc sequences/._108-(CR2)(20191225-C38-H03).seq
- wzc sequences/06-(CR2)(20191225-C38-B01).ab1
- __MACOSX/wzc sequences/._06-(CR2)(20191225-C38-B01).ab1
- wzc sequences/27-(CR2)(20191225-C38-H01).seq
- __MACOSX/wzc sequences/._27-(CR2)(20191225-C38-H01).seq
- wzc sequences/118-(CR2)(20191225-C38-B04).ab1
- __MACOSX/wzc sequences/._118-(CR2)(20191225-C38-B04).ab1
- wzc sequences/04-(CR2)(20191225-C38-A01).ab1
- __MACOSX/wzc sequences/._04-(CR2)(20191225-C38-A01).ab1
- wzc sequences/254-(CR2)(20191225-C38-F07).ab1
- __MACOSX/wzc sequences/._254-(CR2)(20191225-C38-F07).ab1
- wzc sequences/126-(CR2)(20191225-C38-D04).ab1
- __MACOSX/wzc sequences/._126-(CR2)(20191225-C38-D04).ab1
- wzc sequences/191-(CR2)(20191225-C38-A06).seq
- __MACOSX/wzc sequences/._191-(CR2)(20191225-C38-A06).seq
- wzc sequences/105-(CR2)(20191225-C38-G03).seq
- __MACOSX/wzc sequences/._105-(CR2)(20191225-C38-G03).seq
- wzc sequences/76-(CR2)(20191225-C38-A03).seq
- __MACOSX/wzc sequences/._76-(CR2)(20191225-C38-A03).seq
- wzc sequences/256-(CR2)(20191225-C38-G07).ab1
- __MACOSX/wzc sequences/._256-(CR2)(20191225-C38-G07).ab1
- wzc sequences/178-(CR2)(20191225-C38-F05).ab1
- __MACOSX/wzc sequences/._178-(CR2)(20191225-C38-F05).ab1
- wzc sequences/82-(CR2)(20191225-C38-B03).seq
- __MACOSX/wzc sequences/._82-(CR2)(20191225-C38-B03).seq
- wzc sequences/223-(CR2)(20191225-C38-H06).ab1
- __MACOSX/wzc sequences/._223-(CR2)(20191225-C38-H06).ab1
- wzc sequences/28-(CR2)(20191225-C38-A02).seq
- __MACOSX/wzc sequences/._28-(CR2)(20191225-C38-A02).seq
- wzc sequences/73-(CR2)(20191225-C38-H02).ab1
- __MACOSX/wzc sequences/._73-(CR2)(20191225-C38-H02).ab1
- wzc sequences/49-(CR2)(20191225-C38-D02).ab1
- __MACOSX/wzc sequences/._49-(CR2)(20191225-C38-D02).ab1
- wzc sequences/30-(CR2)(20191225-C38-B02).ab1
- __MACOSX/wzc sequences/._30-(CR2)(20191225-C38-B02).ab1
- wzc sequences/186-(CR2)(20191225-C38-G05).ab1
- __MACOSX/wzc sequences/._186-(CR2)(20191225-C38-G05).ab1
- wzc sequences/26-(CR2)(20191225-C38-G01).ab1
- __MACOSX/wzc sequences/._26-(CR2)(20191225-C38-G01).ab1
- wzc sequences/104-(CR2)(20191225-C38-F03).ab1
- __MACOSX/wzc sequences/._104-(CR2)(20191225-C38-F03).ab1
- wzc sequences/168-(CR2)(20191225-C38-C05).ab1
- __MACOSX/wzc sequences/._168-(CR2)(20191225-C38-C05).ab1
- wzc sequences/194-(CR2)(20191225-C38-C06).seq
- __MACOSX/wzc sequences/._194-(CR2)(20191225-C38-C06).seq
- wzc sequences/06-(CR2)(20191225-C38-B01).seq
- __MACOSX/wzc sequences/._06-(CR2)(20191225-C38-B01).seq
- wzc sequences/27-(CR2)(20191225-C38-H01).ab1
- __MACOSX/wzc sequences/._27-(CR2)(20191225-C38-H01).ab1
- wzc sequences/193-(CR2)(20191225-C38-B06).ab1
- __MACOSX/wzc sequences/._193-(CR2)(20191225-C38-B06).ab1
- wzc sequences/108-(CR2)(20191225-C38-H03).ab1
- __MACOSX/wzc sequences/._108-(CR2)(20191225-C38-H03).ab1
- wzc sequences/254-(CR2)(20191225-C38-F07).seq
- __MACOSX/wzc sequences/._254-(CR2)(20191225-C38-F07).seq
- wzc sequences/126-(CR2)(20191225-C38-D04).seq
- __MACOSX/wzc sequences/._126-(CR2)(20191225-C38-D04).seq
- wzc sequences/191-(CR2)(20191225-C38-A06).ab1
- __MACOSX/wzc sequences/._191-(CR2)(20191225-C38-A06).ab1
- wzc sequences/118-(CR2)(20191225-C38-B04).seq
- __MACOSX/wzc sequences/._118-(CR2)(20191225-C38-B04).seq
- wzc sequences/04-(CR2)(20191225-C38-A01).seq
- __MACOSX/wzc sequences/._04-(CR2)(20191225-C38-A01).seq
- wzc sequences/157-(CR2)(20191225-C38-A05).seq
- __MACOSX/wzc sequences/._157-(CR2)(20191225-C38-A05).seq
- wzc sequences/24-(CR2)(20191225-C38-F01).seq
- __MACOSX/wzc sequences/._24-(CR2)(20191225-C38-F01).seq
- wzc sequences/72-(CR2)(20191225-C38-G02).ab1
- __MACOSX/wzc sequences/._72-(CR2)(20191225-C38-G02).ab1
- wzc sequences/248-(CR2)(20191225-C38-D07).seq
- __MACOSX/wzc sequences/._248-(CR2)(20191225-C38-D07).seq
- wzc sequences/146-(CR2)(20191225-C38-G04).ab1
- __MACOSX/wzc sequences/._146-(CR2)(20191225-C38-G04).ab1
- wzc sequences/131-(CR2)(20191225-C38-E04).ab1
- __MACOSX/wzc sequences/._131-(CR2)(20191225-C38-E04).ab1
- wzc sequences/231-(CR2)(20191225-C38-B07).seq
- __MACOSX/wzc sequences/._231-(CR2)(20191225-C38-B07).seq
- wzc sequences/43-(CR2)(20191225-C38-C02).ab1
- __MACOSX/wzc sequences/._43-(CR2)(20191225-C38-C02).ab1
- wzc sequences/07-(CR2)(20191225-C38-C01).ab1
- __MACOSX/wzc sequences/._07-(CR2)(20191225-C38-C01).ab1
- wzc sequences/30-(CR2)(20191225-C38-B02).seq
- __MACOSX/wzc sequences/._30-(CR2)(20191225-C38-B02).seq
- wzc sequences/49-(CR2)(20191225-C38-D02).seq
- __MACOSX/wzc sequences/._49-(CR2)(20191225-C38-D02).seq
- wzc sequences/104-(CR2)(20191225-C38-F03).seq
- __MACOSX/wzc sequences/._104-(CR2)(20191225-C38-F03).seq
- wzc sequences/168-(CR2)(20191225-C38-C05).seq
- __MACOSX/wzc sequences/._168-(CR2)(20191225-C38-C05).seq
- wzc sequences/194-(CR2)(20191225-C38-C06).ab1
- __MACOSX/wzc sequences/._194-(CR2)(20191225-C38-C06).ab1
- wzc sequences/26-(CR2)(20191225-C38-G01).seq
- __MACOSX/wzc sequences/._26-(CR2)(20191225-C38-G01).seq
- wzc sequences/186-(CR2)(20191225-C38-G05).seq
- __MACOSX/wzc sequences/._186-(CR2)(20191225-C38-G05).seq
- wzc sequences/256-(CR2)(20191225-C38-G07).seq
- __MACOSX/wzc sequences/._256-(CR2)(20191225-C38-G07).seq
- wzc sequences/82-(CR2)(20191225-C38-B03).ab1
- __MACOSX/wzc sequences/._82-(CR2)(20191225-C38-B03).ab1
- wzc sequences/178-(CR2)(20191225-C38-F05).seq
- __MACOSX/wzc sequences/._178-(CR2)(20191225-C38-F05).seq
- wzc sequences/223-(CR2)(20191225-C38-H06).seq
- __MACOSX/wzc sequences/._223-(CR2)(20191225-C38-H06).seq
- wzc sequences/105-(CR2)(20191225-C38-G03).ab1
- __MACOSX/wzc sequences/._105-(CR2)(20191225-C38-G03).ab1
- wzc sequences/76-(CR2)(20191225-C38-A03).ab1
- __MACOSX/wzc sequences/._76-(CR2)(20191225-C38-A03).ab1
- wzc sequences/28-(CR2)(20191225-C38-A02).ab1
- __MACOSX/wzc sequences/._28-(CR2)(20191225-C38-A02).ab1
- wzc sequences/73-(CR2)(20191225-C38-H02).seq
- __MACOSX/wzc sequences/._73-(CR2)(20191225-C38-H02).seq
- wzc sequences/252-(CR2)(20191225-C38-E07).seq
- __MACOSX/wzc sequences/._252-(CR2)(20191225-C38-E07).seq
- wzc sequences/101-(CR2)(20191225-C38-E03).ab1
- __MACOSX/wzc sequences/._101-(CR2)(20191225-C38-E03).ab1
- wzc sequences/162-(CR2)(20191225-C38-B05).ab1
- __MACOSX/wzc sequences/._162-(CR2)(20191225-C38-B05).ab1
- wzc sequences/196-(CR2)(20191225-C38-D06).ab1
- __MACOSX/wzc sequences/._196-(CR2)(20191225-C38-D06).ab1
- wzc sequences/84-(CR2)(20191225-C38-C03).ab1
- __MACOSX/wzc sequences/._84-(CR2)(20191225-C38-C03).ab1
- wzc sequences/64-(CR2)(20191225-C38-F02).seq
- __MACOSX/wzc sequences/._64-(CR2)(20191225-C38-F02).seq
- wzc sequences/228-(CR2)(20191225-C38-A07).ab1
- __MACOSX/wzc sequences/._228-(CR2)(20191225-C38-A07).ab1
- wzc sequences/174-(CR2)(20191225-C38-E05).seq
- __MACOSX/wzc sequences/._174-(CR2)(20191225-C38-E05).seq
- wzc sequences/235_CR2_TSS20200106-010-2663_F08.seq
- __MACOSX/wzc sequences/._235_CR2_TSS20200106-010-2663_F08.seq
- wzc sequences/170-(CR2)(20191225-C38-D05).ab1
- __MACOSX/wzc sequences/._170-(CR2)(20191225-C38-D05).ab1
- wzc sequences/94-(CR2)(20191225-C38-D03).ab1
- __MACOSX/wzc sequences/._94-(CR2)(20191225-C38-D03).ab1
- wzc sequences/11-(CR2)(20191229-R01-C03).seq
- __MACOSX/wzc sequences/._11-(CR2)(20191229-R01-C03).seq
- wzc sequences/189-(CR2)(20191225-C38-H05).ab1
- __MACOSX/wzc sequences/._189-(CR2)(20191225-C38-H05).ab1
- wzc sequences/114-(CR2)(20191225-C38-A04).seq
- __MACOSX/wzc sequences/._114-(CR2)(20191225-C38-A04).seq
- wzc sequences/220-(CR2)(20191225-C38-G06).seq
- __MACOSX/wzc sequences/._220-(CR2)(20191225-C38-G06).seq
- wzc sequences/12-(CR2)(20191225-C38-E01).seq
- __MACOSX/wzc sequences/._12-(CR2)(20191225-C38-E01).seq
- wzc sequences/60-(CR2)(20191225-C38-E02).ab1
- __MACOSX/wzc sequences/._60-(CR2)(20191225-C38-E02).ab1
- wzc sequences/198-(CR2)(20191225-C38-E06).seq
- __MACOSX/wzc sequences/._198-(CR2)(20191225-C38-E06).seq
- wzc sequences/134-(CR2)(20191225-C38-F04).seq
- __MACOSX/wzc sequences/._134-(CR2)(20191225-C38-F04).seq
- wzc sequences/217-(CR2)(20191225-C38-F06).seq
- __MACOSX/wzc sequences/._217-(CR2)(20191225-C38-F06).seq
- wzc sequences/300-(CR2)(20191225-C38-H07).seq
- __MACOSX/wzc sequences/._300-(CR2)(20191225-C38-H07).seq
- wzc sequences/121-(CR2)(20191225-C38-C04).seq
- __MACOSX/wzc sequences/._121-(CR2)(20191225-C38-C04).seq
- wzc sequences/155-(CR2)(20191225-C38-H04).seq
- __MACOSX/wzc sequences/._155-(CR2)(20191225-C38-H04).seq
