# Supplementary material for: Identification of Two Depolymerases From Phage IME205 and Their Antivirulent Functions on K47 Capsule of Klebsiella pneumoniae
Source: Front Microbiol. 2020 Feb 14;11:218. doi: 10.3389/fmicb.2020.00218 (PMC7034173; doi:10.3389/fmicb.2020.00218)
Supplement: DATA SHEET S2 — The wzc sequences of K. pneumoniae K47 capsules. [file Data_Sheet_2.ZIP › wzc sequences/101-(CR2)(20191225-C38-E03).seq]

GCGCTGCATCTCTATCGCTTCATTGCAATATCAGCAGGATTTTCAATCGCAAGAAAAGTTTGAGGCTCGGATTGTTCTTT
CCTTCTTAAACCCTCTAGTTTAGTAGCTTTCTGGGTAAGTAACTCAGAAATAGGAATGCTTGCATAAACATTTATACCCA
ACTCTTCGAGTTGCTCAGGTGTTTCTATTCCTCTTCGCAGAAATACACGTAATAAGACAATACCAATTGATATCAGAAAG
CCAAGAACAAAACCGCCTATGACAACCAGAATTTTTTTCGGTTTTACGGGTTCAGGTTGTGTTACTGCATTATCAATAAT
TCTAACATTACCAATTGCACTTGATTTCGCTATATTCAGTTCTTGTTGCCTGTTAAGTAACATCATGAAGACAGCACGCC
CAGATTCGACATCACGATTTAGACGTAATATTTCCTGTTGTGTTGCCGGCATGGCTGACACTTTTTTATTAAGCTTTAAC
TTTTCATCTTGTAAGGTTTTTCTTTTTTCAAGTAAGGCCTTATAGGTAGGATGTTCTTTGGTATAAAGTTGTGATATTTC
TGACTCTCTAAAAGTCAGTTGGTTTAATTGGTTGTCTACATTTACTATTTGGTCAAGTACAGATTTGGCTTCTAAGGATA
AATCAACCGAATCATTCTGCCTTCGATACTGATTAAGTTTGCTTTCAGCGTTATCTAAATCACTTCTAACAATTGGTAAT
TGCTCATTCAAGAATGCTAAACTCTTTGCATCTTGCGCTGCTTGCCTTGCGATATTTTGTGCAAGGTAATTCTCACTAAT
ACTATTGATGATTTCTTTAATTTGTTTTGGATTTTCTCCTGTAAGAGTCAAGTTTAAAATACCCGTATCTTTGCCTTGTT
CTGAAATATTGAACTTCTTCTGTAACGCACTTATTGCATCCAATTTAGAAGTATAATATACAGTAAAACTAGTACCTGGC
TCAGCGTCTATTTTATCAATTTTAATTGTGATATCATTTTTATTTACTAACTTTCAAATGCTAGCATTGAACTTTTCATC
ATTATTATTCTACCGTATAAGCTAATTATTATTCATAGTTGTTATTTTTAATTTTCGGATTTCATCAATGGCCTACCTGT
TATAATATAACGTCTGACAGTTTAAATTGCCTGTTTAGTCCCCTAACATCGTAGCCATCTCGGACAAACAGCAATATATC
TGGCTATACTGGCCTGTAGTTTAGAATCCACTC
