# Supplementary material for: Identification of Two Depolymerases From Phage IME205 and Their Antivirulent Functions on K47 Capsule of Klebsiella pneumoniae
Source: Front Microbiol. 2020 Feb 14;11:218. doi: 10.3389/fmicb.2020.00218 (PMC7034173; doi:10.3389/fmicb.2020.00218)
Supplement: DATA SHEET S2 — The wzc sequences of K. pneumoniae K47 capsules. [file Data_Sheet_2.ZIP › wzc sequences/194-(CR2)(20191225-C38-C06).seq]

TCCGCTCGCTTCTCTATCGCTTCATTGCATATCAGCAGGATTTTCAATCGCAAGAAAAGTTTGAGGCTCGGATTGTTCTT
TCCTTCTTAAACCCTCTAGTTTAGTAGCTTTCTGGGTAAGTAACTCAGAAATAGGAATGCTTGCATAAACATTTATACCC
AACTCTTCGAGTTGCTCAGGTGTTTCTATTCCTCTTCGCAGAAATACACGTAATAAGACAATACCAATTGATATCAGAAA
GCCAAGAACAAAACCGCCTATGACAACCAGAATTTTTTTCGGTTTTACGGGTTCAGGTTGTGTTACTGCATTATCAATAA
TTCTAACATTACCAATTGCACTTGATTTCGCTATATTCAGTTCTTGTTGCCTGTTAAGTAACATCATGAAGACAGCACGC
CCAGATTCGACATCACGATTTAGACGTAATATTTCCTGTTGTGTTGCCGGCATGGCTGACACTTTTTTATTAAGCTTTAA
CTTTTCATCTTGTAAGGTTTTTCTTTTTTCAAGTAAGGCCTTATAGGTAGGATGTTCTTTGGTATAAAGTTGTGATATTT
CTGACTCTCTAAAAGTCAGTTGGTTTAATTGGTTGTCTACATTTACTATTTGGTCAAGTACAGATTTGGCTTCTAAGGAT
AAATCAACCGAATCATTCTGCCTTCGATACTGATTAAGTTTGCTTTCAGCGTTATCTAAATCACTTCTAACAATTGGTAA
TTGCTCATTCAAGAATGCTAAACTCTTTGCATCTTGCGCTGCTTGCCTTGCGATATTTTGTGCAAGGTAATTCTCACTAA
TACTATTGATGATTTCTTTAATTTGTTTTGGATTTTCTCCTGTAAGAGTCAAGTTTAAAATACCCGTATCTTTGCCTTGT
TCTGAAATATTGAACTTCTTCTGTAACGCACTTATTGCATCCAATTTAGAAGTATAATATACAGTAAAACTAGTACCTGG
CTCAGCGTCTATTTTATCAATTTTAAATTGTGATATCATTTTTATTTACTAACTTTCCAATGCTAGCATTGAACTTTTCA
TCATTATATTCTACCGTAATAGCTATTATTATCATTAGTTGTTATTTAATTTTCGGGATTTCATCATGGCCTACCTGTTA
TATATAACGTCTGACAGTAAAATTGGCCTGATTGTTCCCTAGCACTAGCCAACCCCGACCAAAACAGGCAAATACCTGCT
TATAACTGCATGTAGTAGAATCATCTAACGATTCCCAAGACCTATCTCGAATGGTAAATAATGTTGCTCAT
